# Supplementary material for: A Computational Investigation of In Vivo Cytosolic Protein Delivery for Cancer Therapy
Source: Pharmaceutics. 2021 Apr 15;13(4):562. doi: 10.3390/pharmaceutics13040562 (PMC8071550; doi:10.3390/pharmaceutics13040562)
Supplement: Supplementary file 1 [file pharmaceutics-13-00562-s001.zip]

Archive with 1 entries (1 files):
- pharmaceutics-1159455-SI.pdf
